# Supplementary material for: Trends, Spatial Disparities, and Social Determinants of DTP3 Immunization Status in Indonesia 2004–2016
Source: Vaccines (Basel). 2020 Sep 10;8(3):518. doi: 10.3390/vaccines8030518 (PMC7563731; doi:10.3390/vaccines8030518)
Supplement: Supplementary file 1 [file vaccines-08-00518-s001.zip]

Archive with 2 entries (2 files):
- suplementary/FigureS1Childrens DTP3 immunization coverage by year..jpeg
- suplementary/Table S1Descriptive statistics on household and district characteristics.docx
